# Supplementary material for: Economic evaluations of non-communicable diseases conducted in Sub-Saharan Africa: a critical review of data sources
Source: Cost Eff Resour Alloc. 2023 Aug 28;21:57. doi: 10.1186/s12962-023-00471-7 (PMC10463745; doi:10.1186/s12962-023-00471-7)
Supplement: Supplementary file 1 — Supplementary Material 1 [file 12962_2023_471_MOESM1_ESM.xlsx]

## Sheet: Additional File 1
Study characteristics	Author first	Title	Citation	Year published	Abstract	Link	Country/ countries	First author country	First author institution 1	First author institution 2	Corresponding author country	Corresponding author institution	Intervention target	Int Type	Condition	Intervention measure	INT meas Util	Type of economic evaluation	Type CEA CUA	EE Design	Type of modelling	Time horizon	Economic perspective	Discount rate	Sensitivity analysis (# iterations)	SeAn any	Currency USD	Curr local	Year currency was reported	Threshold	TH GDP	Incremental cost effectiveness ratio	Cost effectiveness as described by authors	Reporting standard score (n=21)	TR Population stated	TR Intervention stated	TR Comparator stated	TR Outcome stated	TR Limitations stated (general)	TR Conflict of interest statement included	TR Funding source stated	COM Comparator clearly stated	COM Reported ICER	EV stated parameter sources	EV Cited parameter sources	HO Weighting methods stated	CO local costs currency	CO USD costs	TD Time horizon clearly stated
	Source	General	General	General	General	General	General	General	General		General	General	Aminde	Aminde		Aminde		Aminde		Aminde	Aminde	Aminde	Aminde	Aminde	Aminde		Aminde			Aminde	Threshold	Aminde	Aminde	iDSI RC-R	iDSI RC-R	iDSI RC-R	iDSI RC-R	iDSI RC-R	iDSI RC-R	iDSI RC-R	iDSI RC-R	iDSI RC-R	iDSI RC-R	iDSI RC-R	iDSI RC-R	iDSI RC-R	iDSI RC-R	iDSI RC-R	iDSI RC-R
	Source item	Paper	Paper	Paper	Paper	Paper	Paper	Paper	Paper		Paper	Paper	Tab 1	Tab 1		Tab 1		Tab 3		Tab 3	Tab 3	Tab 3	Tab 3	Tab 3	Tab 3		Tab 3			Tab 3					1	2	3	4	5	6	7	8	9	10	11	12	13	14	15
	Score	text	text	value	text	text	text	text	text		text	text	P, I			text		text		E, M	value	value	value	value	value		value			value	1=yes if GDP related	value	text		0 or 1	0 or 1	0 or 1	0 or 1	0 or 1	0 or 1	0 or 1	0 or 1	0 or 1	0 or 1	0 or 1	0 or 1	0 or 1	0 or 1	0 or 1
	Options								A, G, N, O academic, government, non-government (NGO), other				population, individual	eg medicine, management, population program, policy				CEA, CUA, CMA, COI, other		Empirical, modelling	macrosimulation, macro, macro (Markov), microsimulation, micro (discrete event simulation), PE analysis	eg 10 years, lifetime	society, government, health care system, funder	3%, 5% etc	univariate (UV), PSA, not stated (# iterations)					WTP, WHO 3xGDP, not stated		Give value + 95%CI
1	Adibe MO	Cost-Utility Analysis of Pharmaceutical Care Intervention Versus Usual Care in Management of Nigerian Patients with Type 2 Diabetes	Value Health Reg Issues. 2013 Sep - Oct;2(2):189-198. doi: 10.1016/j.vhri.2013.06.009. Epub 2013 Sep 13.	2013	Objective: To assess the cost-effectiveness of pharmaceutical care (PC) intervention versus usual care (UC) in the management of type 2 diabetes. Methods: This study was a randomized, controlled study with a 12-month patient follow-up in two Nigerian tertiary hospitals. One hundred and ten patients were randomly assigned to each of the "intervention" (PC) and the "control" (UC) groups. Patients i…	https://pubmed.ncbi.nlm.nih.gov/29702864/	Nigeria	Nigeria	A		Nigeria	A	I	medicine	diabetes	QALY	1	CUA	1	E	prospective	1	society	3%, 6%	UV	1	0	NGN	2011	WHOCHOICE	1	NGN788330			1	1	1	1	1	1	1	1	1	1	1	1	1	1	1
2	Aminde LN	Cost-effectiveness analysis of population salt reduction interventions to prevent cardiovascular disease in Cameroon: mathematical modelling study	BMJ Open 2020 Vol. 10 Issue 11 Pages e041346	2020	BACKGROUND: Reducing dietary sodium (salt) intake has been proposed as a population-wide strategy to reduce blood pressure and cardiovascular disease (CVD). The cost-effectiveness of such strategies has hitherto not been investigated in Cameroon. METHODS: A multicohort multistate life table Markov model was used to evaluate the cost-effectiveness of three population salt reduction strategies: mas…	https://bmjopen.bmj.com/content/10/11/e041346	Cameroon	Cameroon, Australia	A		Cameroon, Australia	A	P	population program	CVD	HALY	1	CUA	1	M	markov	lifetime	HCS	0.03	UV	1	1	CAF	2016	3xGDP	1	GDP per capita for Cameroon 2016:US$1391.75	Over the life span of the cohort of adults alive in Cameroon in 2016, substantial numbers of new CVD events could be prevented, with over 10 000, 79 000 and 84 000 CVD deaths that could be averted from mass media, school education programme and salt substitute interventions, respectively. Population health gains over the lifetime were 46 700 HALYs, 348 800 HALYs and 368 400 HALYs for the mass med…		1	1	1	1	1	1	1	1	1	1	1	1	1	1	1
3	Anderson AN	A South African pharmacoeconomic analysis of the Acute lnfarction Ramipril Efficacy (AIRE) Study	Cardiovasc J S Afr. 2000 Apr;11(2):89-94.	2000	OBJECTIVES: Heart failure (HF) is a serious, prevalent health condition in industrialised countries where the incidence has been on the increase. The economic repercussions are costly, and therefore cost-effective medication is important in the overall management of the condition. It has been shown that angiotensin-converting enzyme (ACE) inhibitors are clinically effective in the management of H…	https://pubmed.ncbi.nlm.nih.gov/11447469/	South Africa	South Africa	A		South Africa	A	I	medicine	hypertension	QALY	1	CUA	1	E	retrospective	3.8	HCS	0%, 5% and 10%	UV	1	0	Rand	1999	NS	0	NS			1	1	1	1	1	1	0	1	1	1	0	1	1	0	1
4	Anderson AN	AT1 receptor blockers-cost-effectiveness within the South African context	S Afr Med J. 2000 May;90(5):494-8.	2000	Objectives: Hypertension is a leading chronic disease in South Africa, Significant mortality results from this condition and from stroke and ischaemic heart disease in which hypertension plays a major role. The objective of this study was to evaluate the evidence for the clinically effective and cost-effective treatment of hypertension, given that the clinician has decided to administer an AT1 re…	https://pubmed.ncbi.nlm.nih.gov/10901822/	South Africa	South Africa	A		South Africa	A	I	medicine	hypertension	SDBP	0	CEA	1	E	retrospective	1	HCS	0	UV	1	0	Rand	2000	NS	0	NS			1	1	1	1	0	0	1	1	0	1	1	0	1	0	1
5	Basu S	Comparative effectiveness and cost-effectiveness of treat-to-target versus benefit-based tailored treatment of type 2 diabetes in low-income and middle-income countries: a modelling analysis	Lancet Diabetes Endocrinol. 2016 Nov;4(11):922-932. doi: 10.1016/S2213-8587(16)30270-4. Epub 2016 Oct 4.	2016	Background Optimal prescription of blood pressure, lipid, and glycaemic control treatments for adults with type 2 diabetes remains unclear. We aimed to compare the effectiveness and cost-effectiveness of two treatment approaches for diabetes management in five low-income and middle-income countries. Methods We developed a microsimulation model to compare a treat-to-target (TTT) strategy, aiming t…	https://www.sciencedirect.com/science/article/abs/pii/S2213858716302704	China, Ghana, India, Mexico, and South Africa	USA	A		UK	A	P	management	diabetes	DALY	1	CEA	1	M	microsimulation	10	society	0.03	discrete (10000x)	0	1		2016	NS	0	NS			1	1	1	1	1	1	1	1	1	1	1	1	1	1	1
6	Basu S	Implications of scaling up cardiovascular disease treatment in South Africa: a microsimulation and cost-effectiveness analysis	Lancet Glob Health DOI 10.1016/s2214-109x(18)30450-9	2019	BACKGROUND: Cardiovascular diseases and their risk factors-particularly hypertension, dyslipidaemia, and diabetes-have become an increasing concern for middle-income countries. Using newly available, nationally representative data, we assessed how cardiovascular risk factors are distributed across subpopulations within South Africa and identified which cardiovascular treatments should be prioriti…	https://www.thelancet.com/journals/langlo/article/PIIS2214-109X(18)30450-9/fulltext	South Africa	USA	A		USA	A	P	management	CVD	DALY	1	CEA	1	M	microsimulation	10, then followed over life course	HCS	0.03	NS	0	1	Rand	2018	NS	0	1. SA PC 101 saving US$24 902 (95% CI $14 666–$62 579) per DALY averted 2. WHO PEN guidelines - saving $17 587 ($1840–$42 589) per DALY averted	The incremental cost-effectiveness of implementing SA PC 101 over current treatment would be a saving of US$24 902 (95% CI 14 666–62 579) per DALY averted compared with a saving of $17 587 (1840–42 589) under WHO PEN guidelines.		1	1	1	1	1	1	1	1	1	1	1	1	1	1	1
7	Bekele M	Cost-Effectiveness of Saxagliptin Compared With Glibenclamide as a Second-Line Therapy Added to Metformin for Type 2 Diabetes Mellitus in Ethiopia	MDM Policy Pract 2021 Vol. 6 Issue 1 Pages 23814683211005771	2021	Background. Metformin is a widely accepted first-line pharmacotherapy for patients with type 2 diabetes mellitus (T2DM). Treatment of T2DM with glibenclamide, saxagliptin, or one of the other second-line treatment agents is recommended when the first-line treatment (metformin) cannot control the disease. However, there is little evidence on the additional cost and cost-effectiveness of adding sec…	https://pubmed.ncbi.nlm.nih.gov/34104781/	Ethiopia	Ethiopia	A		Ethiopia	A	I	medicine	diabetes	DALY	1	CEA	1	M	markov	40	"provider"	0.03	PSA	1	1	Eth Birr	2019	0.5 GDP WTP (GDP USD953)	1	saxagliptin + metformin was US$2259 per DALY averted	saxagliptin is not a cost-effective second-line therapy in patients with T2DM inadequately controlled by metformin monotherapy		1	1	1	1	1	0	0	1	1	1	1	0	1	1	1
8	Bertram MY	Cost-Effectiveness of Population Level and Individual Level Interventions to Combat Non-communicable Disease in Eastern Sub-Saharan Africa and South East Asia: A WHO-CHOICE Analysis	Int J Health Policy Manag 2021	2021	BACKGROUND: To determine the health system costs and health-related benefits of interventions for the prevention and control of non-communicable diseases (NCDs), including mental health disorders, for the purpose of identifying the most cost-effective intervention options in support of global normative guidance on the best-buy interventions for NCDs. In addition, tools are developed to allow coun…	http://www.ijhpm.com/article_4056.html	Eastern SSA	Switzerland	NGO (WHO)		Switzerland	NGO (WHO)	P	management	NCD	HLY	1	CEA	1	M	unclear	100	HCS	0.03	UV	1	0	Int$	2010	NS We do not use any decision rule or threshold in defining “good value for money” but rather consider relative ACER values within this package of interventions.	0	In Eastern sub-Saharan Africa, more than 60 policy options are available which cost less than Int. $100 per HLY gained, with an additional 70 plus policy options under Int. $1000 per HLY gained.	There are many interventions for NCD prevention and management that are highly cost-effective, generating one year of healthy life for less than Int. $100.		1	1	1	1	1	1	1	1	1	1	1	1	0	0	1
9	Biccard BM	The pharmaco-economics of peri-operative beta-blocker and statin therapy in South Africa	S Afr Med J. 2006 Nov;96(11):1199-202.	2006	We conducted a pharmaco-economic analysis of the prospective peri-operative studies of beta-blocker and statin administration for major elective non-cardiac surgery, using the Discovery Health claims costs for 2004. This analysis shows that acute peri-operative beta-blockade and statin therapy could result in a cost saving through a reduction in major perioperative cardiovascular complications in…	https://pubmed.ncbi.nlm.nih.gov/17167708/	South Africa	UK	A		UK	A	P	medicine	CVD	NS	0	CCA	0	E	retrospective		HCS	0	NS	0	0	Rand	2004	NS	0	NS			0	1	1	1	1	0	0	1	0	1	1	0	1	0	0
10	Coates MM	An investment case for the prevention and management of rheumatic heart disease in the African Union 2021-30: a modelling study	Lancet Glob Health 2021 Vol. 9 Issue 7 Pages e957-e966	2021	BACKGROUND: Despite declines in deaths from rheumatic heart disease (RHD) in Africa over the past 30 years, it remains a major cause of cardiovascular morbidity and mortality on the continent. We present an investment case for interventions to prevent and manage RHD in the African Union (AU). METHODS: We created a cohort state-transition model to estimate key outcomes in the disease process, incl…	https://www.thelancet.com/journals/langlo/article/PIIS2214-109X(21)00199-6/fulltext	African Union	USA	A		USA	A	P	management	CVD	$	0	CBA	0	M	cohort state-transition	10	HCS	0.03	PSA	1	1		2019	NS	0	NS	The estimated benefit–cost ratio for plausible scale-up of secondary prevention and secondary and tertiary care interventions was 4·7 (2·9–6·3) with a net benefit of $2·8 billion (1·6–3·9; 2019 US$) through 2030. The estimated benefit–cost ratio for primary prevention scale-up was low to 2030 (0·2, <0·1–0·4), increasing with delayed benefits accrued to 2090.		1	1	1	1	1	1	1	1	1	1	1	0	0	1	1
11	Ekwunife O	Cost-utility analysis of antihypertensive medications in Nigeria: a decision analysis	Cost Effectiveness and Resource Allocation 2013, 11:2	2013	Background Many drugs are available for control of hypertension and its sequels in Nigeria but some are not affordable for majority of the populace. This serious pharmacoeconomic question has to be answered by the nation’s health economists. The objective of this study was to evaluate the cost-effectiveness of drugs from 4 classes of antihypertensive medications commonly used in Nigeria in manage…	https://resource-allocation.biomedcentral.com/articles/10.1186/1478-7547-11-2	Nigeria	Nigeria	A		Nigeria	A	p	medicine	hypertension	QALY	1	CUA	1	M	markov	30	HCS	0.03	PSA	1	1		2010	3xGDP	1	2600-15000/QALY			1	1	1	1	1	1	1	1	1	1	1	1	0	1	1
12	Eregata GT	Generalised cost-effectiveness analysis of 159 health interventions for the Ethiopian essential health service package	Cost Eff Resour Alloc 2021 Vol. 19 Issue 1 Pages 2	2021	BACKGROUND: Cost effectiveness was a criterion used to revise Ethiopia's essential health service package (EHSP) in 2019. However, there are few cost-effectiveness studies from Ethiopia or directly transferable evidence from other low-income countries to inform a comprehensive revision of the Ethiopian EHSP. Therefore, this paper reports average cost-effectiveness ratios (ACERs) of 159 health int…	https://resource-allocation.biomedcentral.com/articles/10.1186/s12962-020-00255-3	Ethiopia	Ethiopia	A	G in Ethiopia	Ethiopia	G	P	management	NCD	HLY	1	CEA	1	M	population state-transition	100	HCS	0.03	NS	0	1	Eth Birr	2019	$100, $1000	1		We found ACERs ranging from less than US$1 per HLY gained (for family planning) to about US$48,000 per HLY gained (for treatment of stage 4 colorectal cancer). In general, 75% of the interventions evaluated had ACERs of less than US$1000 per HLY gained.		1	1	1	1	1	1	1	1	1	1	1	1	1	1	1
13	Gad M	Supporting the Development of Evidence-Informed Policy Options: An Economic Evaluation of Hypertension Management in Ghana	Value Health 10.1016/j.jval.2019.09.2749	2020	OBJECTIVES: Universal healthcare coverage in low- and middle-income countries requires challenging resource allocation decisions. Health technology assessment is one important tool to support such decision making. The International Decision Support Initiative worked with the Ghanaian Ministry of Health to strengthen health technology assessment capacity building, identifying hypertension as a pri…	https://www.sciencedirect.com/science/article/pii/S1098301519351319	Ghana	UK	A		UK	A	I	policy	hypertension	DALY	1	CUA	1	M	NS	lifetime	HCS	0.03	UV	1	0	Ghana cedis	2017	GNI Gross national income various Below a willingness-to-pay threshold of GH¢ 200 per DALY avoided, the probability that any antihypertensive treatment is cost-effective is negligible. Between a threshold of about GH¢ 400 and 8600 per DALY avoided, it appears almost certain that diuretics are the most cost-effective option. At greater than GH¢ 8600 per DALY avoided (about twice the gross national…	1		first-line management of essential hypertension with diuretics has an incremental cost per disability-adjusted life-year avoided of GH¢ 276 ($179 in 2017, 4% of gross national income per capita) compared with no treatment. Calcium channel blockers were more effective than diuretics but at a higher incremental cost: GH¢ 11 061 per disability-adjusted life-year avoided ($7189 in 2017; 160% of gross…		1	1	1	1	1	1	1	1	1	1	1	1	1	1	1
14	Gaziano TA	Cost-effectiveness analysis of hypertension guidelines in South Africa: absolute risk versus blood pressure level	Circulation, 2005, 112(23): 3569-76	2005	Background: Hypertension is responsible for more deaths worldwide than any other cardiovascular risk factor. Guidelines based on blood pressure level for initiation of treatment of hypertension may be too costly compared with an approach based on absolute cardiovascular disease (CVD) risk, especially in developing countries. Methods and results: Using a Markov CVD model, we compared 6 strategies …	https://pubmed.ncbi.nlm.nih.gov/16330698/	South Africa	USA	A		USA	A	P	management	hypertension	QALY	1	CUA	1	M	markov	10	HCS	0.03	UV	1	1		2001	3xGDP	1	$9000/QALY			1	1	1	1	1	1	0	1	1	1	1	1	1	1	1
15	Gaziano TA	Cardiovascular disease prevention with a multidrug regimen in the developing world: a cost-effectiveness analysis	The Lancet 2006, 368:679-686	2006	Background: Cardiovascular disease is the leading cause of death, with 80% of cases occurring in developing countries. We therefore aimed to establish whether use of evidence-based multidrug regimens for patients at high risk for cardiovascular disease would be cost-effective in low-income and middle-income countries. Methods: We used a Markov model to do a cost-effectiveness analysis with two co…	https://pubmed.ncbi.nlm.nih.gov/16920473/	South Africa	USA	A		USA	A	P	medicine	CVD	QALY	1	CEA	1	M	markov	10	society	0.03	PSA	1	1		2001	3xGDP	1	300-1300/QALY			1	1	1	1	1	1	1	1	1	1	1	1	0	1	1
16	Gregory GA	Costs and outcomes of "intermediate" vs "minimal" care for youth-onset type 1 diabetes in six countries	Pediatr Diabetes 10.1111/pedi.12988	2020	OBJECTIVE: Data are needed to demonstrate that providing an "intermediate" level of type 1 diabetes (T1D) care is cost-effective compared to "minimal" care in less-resourced countries. We studied these care scenarios in six countries. METHODS: We modeled the complications/costs/mortality/healthy life years (HLYs) associated with "intermediate" care including two blood glucose tests/day (mean HbA1…	https://pubmed.ncbi.nlm.nih.gov/31970828/	Mali, Tanzania	Australia	A		Australia	A	I	management	diabetes	HLY	1	CEA	1	M	markov	30	HCS	0	NS	0	1		2015, 2018	GDP/capita	1				1	1	1	1	1	0	1	1	0	1	1	0	0	1	1
17	Hangoma P	The potential health and revenue effects of a tax on sugar sweetened beverages in Zambia	BMJ Glob Health 10.1136/bmjgh-2019-001968	2020	The global burden of non-communicable diseases (NCDs) has been rising. A key risk factor for NCDs is obesity, which has been partly linked to consumption of sugar sweetened beverages (SSBs). A tax on SSBs is an attractive control measure to curb the rising trend in NCDs, as it has the potential to reduce consumption of SSBs. However, studies on the potential effects of SSB taxes have been concent…	https://gh.bmj.com/content/5/4/e001968	Zambia	Zambia	A		Zambia	A	P	population program	NCD	LYG, DA	0	COI	0	M	NS	40	society	0	PSA	1	1	ZMW	2017	NS	0	NS	the tax led to 14 755 LYG (95% CI −11 965 to 42 701) and 2526 DA (95% CI −1743 to 6959), although on average these effects were not statistically significant		1	1	1	1	1	1	1	0	0	1	1	0	1	1	1
18	Lin JK	Cost-effectiveness of a fixed-dose combination pill for secondary prevention of cardiovascular disease in China, India, Mexico, Nigeria, and South Africa: a modelling study	Lancet Glob Health 10.1016/s2214-109x(19)30339-0	2019	BACKGROUND: Fewer than 25% of patients with atherosclerotic cardiovascular disease in countries of low and middle income (LMICs) use guideline-directed drugs for secondary prevention. A fixed-dose combination polypill might improve cardiovascular outcomes by increasing prescription rates and adherence, but the cost-effectiveness of this approach is uncertain. METHODS: We developed microsimulation…	https://www.thelancet.com/journals/langlo/article/PIIS2214-109X(19)30339-0/fulltext	Nigeria, South Africa	US	A		US	A	I	medicine	CVD	DALY	1	CUA	1	M	markov	lifetime	HCS	0.03	PSA	1	0	Int$	2017	1xGDP/capita/DALY averted	1		Assuming public-sector pharmaceutical prices, the ICER of the polypill compared with current care over a lifetime analytical horizon was Int$168 (95% UI 55 to 337) per DALY averted in Nigeria, and $64 (cost-saving to 203) in South Africa, amounting to 0·4–6·2% of the per capita GDP in these countries. The ICER of the polypill compared with current care increased to 3·3–14·6% of the per capita GDP…		1	1	1	1	1	1	1	1	1	1	1	1	1	1	1
19	Louw Q	Estimating the costs and benefits of stroke rehabilitation in South Africa	J Eval Clin Pract 2020 Vol. 26 Issue 4 Pages 1181-1187	2020	OBJECTIVE: This paper explores the economic value of rehabilitation to South Africa, using a costed example of cerebrovascular accident (CVA) (stroke) rehabilitation. DESIGN: We report an economic modelling approach using a worked cost-effectiveness to validate the argument for the cost-saving benefits of stroke rehabilitation. SETTING: South African health care, employing analysis of available s…	https://pubmed.ncbi.nlm.nih.gov/31503395/	South Africa	South Africa	A		South Africa	A	I	management	CVD	Return to work	0	CBA	0	E	NS	5	government	0.03	NS	0	0	Rand	2019	NS	0	NS	The cost of delivering the individualized intervention was estimated at R5633/patient. Combining survivor rates, return-to-work rate, and costs of the programme, a work intervention programme could result in a net saving of R133.1 million over 5 years (or about R26.6 per year.		1	1	1	1	1	1	0	1	0	1	1	0	1	0	1
20	Manyema M	Modelling the potential impact of a sugar-sweetened beverage tax on stroke mortality, costs and health-adjusted life years in South Africa	BMC Public Health (2016) 16:405 DOI 10.1186/s12889-016-3085-y	2016	Background Stroke poses a growing human and economic burden in South Africa. Excess sugar consumption, especially from sugar-sweetened beverages (SSBs), has been associated with increased obesity and stroke risk. Research shows that price increases for SSBs can influence consumption and modelling evidence suggests that taxing SSBs has the potential to reduce obesity and related diseases. This stu…	https://bmcpublichealth.biomedcentral.com/articles/10.1186/s12889-016-3085-y	South Africa	South Africa	A		South Africa	A	P	population program	CVD	DALY	1	CUA	1	M	markov	20	HCS	0	UV	1	1		2015	NS	0	NS			1	1	1	1	1	1	1	1	0	1	1	1	1	1	1
21	Mash R	Cost-effectiveness of a diabetes group education program delivered by health promoters with a guiding style in underserved communities in Cape Town, South Africa	Patient Educ Couns 2015 Vol. 98 Issue 5 Pages 622-6	2015	OBJECTIVE: This study aimed to evaluate the cost-effectiveness of a group diabetes education program delivered by health promoters in community health centers in the Western Cape, South Africa. METHODS: The effectiveness of the education program was derived from the outcomes of a pragmatic cluster randomized controlled trial (RCT). Incremental operational costs of the intervention, as implemented…	https://pubmed.ncbi.nlm.nih.gov/25641665/	South Africa	South Africa	A		South Africa	A	P	management	diabetes	QALY	1	CUA	1	N	markov	lifetime	society	NS	NS	0	1	Rand	2014	GDP/capita	1	$1862/QALY			1	1	1	1	1	1	1	1	1	1	1	0	1	1	1
22	Ngalesoni FN	Cost-effectiveness of medical primary prevention strategies to reduce absolute risk of cardiovascular disease in Tanzania: a Markov modelling study	BMC Health Serv Res. 2016 May 17;16:185. doi: 10.1186/s12913-016-1409-3.	2016	Background Cardiovascular disease (CVD) is a growing cause of mortality and morbidity in Tanzania, but contextualized evidence on cost-effective medical strategies to prevent it is scarce. We aim to perform a cost-effectiveness analysis of medical interventions for primary prevention of CVD using the World Health Organization’s (WHO) absolute risk approach for four risk levels. Methods The cost-e…	https://bmchealthservres.biomedcentral.com/articles/10.1186/s12913-016-1409-3	Tanazania	Tanzania	A	G in Tanzania	Norway	A	P	management	CVD	DALY	1	CUA	1	M	markov	60	society	0.03	UV	1	1		2014	WTP	1	NS	multiple - dependent on level of risk		1	1	1	1	1	1	1	1	1	1	1	1	1	1	1
23	Ngalesoni FN	Cost-effectiveness analysis of population-based tobacco control strategies in the prevention of cardiovascular diseases in Tanzania	PLoS One 2017 Vol. 12 Issue 8 Pages e0182113	2017	BACKGROUND: Tobacco consumption contributes significantly to the global burden of disease. The prevalence of smoking is estimated to be increasing in many low-income countries, including Tanzania, especially among women and youth. Even so, the implementation of tobacco control measures has been discouraging in the country. Efforts to foster investment in tobacco control are hindered by lack of ev…	https://journals.plos.org/plosone/article?id=10.1371/journal.pone.0182113	Tanzania	Tanzania	A	G in Tanzania	Tanzania	G	P	population program	CVD	DALY	1	CUA	1	M	markov	10	government	0.03	PSA	1	1	Tan shillings	2013	1 xGDP/capita	1		all five tobacco control strategies were very cost-effective since they fell below the ceiling ratio of one GDP per capita suggested by the WHO. Increase in tobacco taxes was the most cost-effective strategy, while a workplace smoking ban was the least cost-effective option, with a cost-effectiveness ratio of US$5 and US$267, respectively		1	1	1	1	1	1	1	1	1	1	1	1	1	1	1
24	Ortegon M	Cost effectiveness of strategies to combat cardiovascular disease, diabetes, and tobacco use in sub-Saharan Africa and South East Asia: mathematical modelling study	BMJ 2012;344:e607	2012	Objective To determine the relative costs and health effects of interventions to combat cardiovascular disease, diabetes, and tobacco related disease in order to guide the allocation of resources in developing countries. Design Cost effectiveness analysis of 123 single or combined prevention and treatment strategies for cardiovascular disease, diabetes, and smoking by means of a lifetime populati…	https://www.bmj.com/content/344/bmj.e607	SSA and South-East Asia	Colombia	A		Switzerland	N	P	population program	NCD	DALY	1	CEA	1	M	NS	50	HCS	0.03	UV	1	0	Int$	2005	WHO-CHOICE	1	<$Int2000 per DALY averted			1	1	1	1	1	1	1	1	1	1	1	1	1	1	1
25	Oti SO	Outcomes and costs of implementing a community-based intervention for hypertension in an urban slum in Kenya	Bull World Health Organ. 2016 Jul 1;94(7):501-9. doi: 10.2471/BLT.15.156513. Epub 2016 Apr 26.	2016	Objective To describe the processes, outcomes and costs of implementing a multi-component, community-based intervention for hypertension among adults aged > 35 years in a large slum in Nairobi, Kenya. Methods The intervention in 2012–2013 was based on four components: awareness-raising; improved access to screening; standardized clinical management of hypertension; and long-term retention in care…	https://www.ncbi.nlm.nih.gov/pmc/articles/PMC4933135/	Kenya	Kenya	A		Netherlands	A	P	population program	hypertension	$	0	CBA	0	E	prospective	0.5	HCS	0.03	NS	0	1		2013	NS	0	NS			1	1	1	1	1	1	1	1	0	1	1	1	1	1	0
26	Robberstad B	Cost-effectiveness of medical interventions to prevent cardiovascular disease in a sub-Saharan African country – the case of Tanzania	Cost Eff Resour Alloc. 2007; 5: 3.	2007	Background There is a high and rising prevalence of cardiovascular risk in sub-Saharan Africa, a development typical for countries in epidemiological transition. Contrary to recommendations in treatment guidelines, medical interventions to prevent cardiovascular disease are implemented only on a limited scale in these settings. There is a widespread concern that such treatment is not cost-effecti…	https://resource-allocation.biomedcentral.com/articles/10.1186/1478-7547-5-3	Tanzania	Norway	A		Norway	A	P	management	CVD	DALY	1	CEA	1	M	markov	50	HCS	0.03	UV	1	1		2005	WTP	1	<85USD/DALY			1	1	1	1	1	1	1	1	1	1	1	1	1	1	1
27	Rosendaal NT	Costs and Cost-Effectiveness of Hypertension Screening and Treatment in Adults with Hypertension in Rural Nigeria in the Context of a Health Insurance Program	PLOS ONE 2016; 11(9):	2016	Background High blood pressure is a leading risk factor for death and disability in sub-Saharan Africa (SSA). We evaluated the costs and cost-effectiveness of hypertension care provided within the Kwara State Health Insurance (KSHI) program in rural Nigeria. Methods A Markov model was developed to assess the costs and cost-effectiveness of population-level hypertension screening and subsequent an…	https://journals.plos.org/plosone/article?id=10.1371/journal.pone.0157925	Nigeria	Netherlands	A		Netherlands	A	P	management	hypertension	DALY	1	CEA	1	M	markov	50	HCS	NS	PSA	1	1		2012	1xGDP/capita/DALY averted	1	2742 USD			1	1	1	1	1	1	1	1	1	1	1	1	1	1	1
28	Sando D	Cost-effectiveness analysis of integrating screening and treatment of selected non-communicable diseases into HIV/AIDS treatment in Uganda	J Int AIDS Soc 2020 Vol. 23 Suppl 1 Issue Suppl 1 Pages e25507	2020	INTRODUCTION: Despite growing enthusiasm for integrating treatment of non-communicable diseases (NCDs) into human immunodeficiency virus (HIV) care and treatment services in sub-Saharan Africa, there is little evidence on the potential health and financial consequences of such integration. We aim to study the cost-effectiveness of basic NCD-HIV integration in a Ugandan setting. METHODS: We develo…	https://www.ncbi.nlm.nih.gov/pmc/articles/PMC7305460/	Uganda	USA	A		USA	A	I	management	NCD	DALY	1	CUA	1	M	NS	10	HCS	0.03	UV	1	1	Uganda Shillings	2017	1xGDP/capita/DALY averted	1		Integration of services for hypertension, DM, and hypercholesterolaemia would have an incremental cost‐effectiveness ranging from $8,800 to $1,400 per DALY averted, depending on the age and sex category. Overall, the incremental cost‐effectiveness ratios are high when compared with common thresholds of $500 to 1000 per DALY (about one half and one time Uganda’s gross domestic product (GDP) per ca…		1	1	1	1	1	1	1	1	1	1	1	1	1	1	1
29	Schouw DD	Cost and consequence analysis of the Healthy Choices at Work programme to prevent non-communicable diseases in a commercial power plant, South Africa	Afr J Prim Health Care Fam Med 2020 Vol. 12 Issue 1 Pages e1-e8	2020	BACKGROUND: The workplace is an ideal setting for the implementation of a health promotion programmes to prevent non-communicable diseases (NCD). There are limited resources assigned to workplace health promotion programmes in low-and middle-income countries (LMIC). AIM: This study aimed to conduct a cost and consequence analysis of the Healthy Choices at Work programme. SETTING: This study was c…	https://www.ncbi.nlm.nih.gov/pmc/articles/PMC7343951/	South Africa	South Africa	A		South Africa	A	P	population program	NCD	Health outcomes	0	CCA	0	E	NS	2	workplace	NS	NS	0	1	Rand	2019	NS	0	NS	The implementation of HCW was very affordable when compared with other types of interventions. The total incremental cost to the company was R59 183, which equated to an average of R29 591 per annum. The average incremental cost per employee for implementing the HCW was estimated as R33.95 ($2.3) over 2 years or R16.98 ($1.15) per annum.		1	1	0	1	1	1	1	0	0	1	1	0	1	1	1
30	Stephens JH	Chronic Disease in the Community (CDCom) Program: Hypertension and non-communicable disease care by village health workers in rural Uganda	PLoS One 2021 Vol. 16 Issue 2 Pages e0247464	2021	BACKGROUND: Although hypertension, the largest modifiable risk factor in the global burden of disease, is prevalent in sub-Saharan Africa, rates of awareness and control are low. Since 2011 village health workers (VHWs) in Kisoro district, Uganda have been providing non-communicable disease (NCD) care as part of the Chronic Disease in the Community (CDCom) Program. The VHWs screen for hypertensio…	https://journals.plos.org/plosone/article?id=10.1371/journal.pone.0247464	Uganda	Uganda	A	G in Uganda	Uganda	G	P	management	NCD	Health outcomes	0	COI	0	E	NS	10	society	NS	NS	0	1	Uganda Shillings	2019	NS	0	NS	CDCom costs 0.20 USD (730 USh) per year per inhabitant covered by the program. Sixty percent of the budget is allocated to drug purchases, 14% to VHW stipends, 12% to supervisor stipends, 10% to administration/education (planning, record keeping, medication requisition/packaging, data analysis, consult coordination/education), and 5% motorcycle fuel and maintenance.		1	1	0	1	1	1	1	0	0	1	1	0	1	1	1
31	Subramanian S	Cost-effectiveness of risk stratified medication management for reducing premature cardiovascular mortality in Kenya	PLoS One 10.1371/journal.pone.0218256	2019	BACKGROUND: Cardiovascular disease (CVD) is a major contributor to the burden from non-communicable diseases in Sub-Saharan Africa and hypertension is the leading risk factor for CVD. The objective of this modeling study is to assess the cost-effectiveness of a risk stratified approach to medication management in Kenya in order to achieve adequate blood pressure control to reduce CVD events. METH…	https://journals.plos.org/plosone/article?id=10.1371/journal.pone.0218256	Kenya	USA	A		USA	A	P	management	CVD	DALY	1	CUA	1	E	microsimulation	lifetime	HCS	0.03	NS	0	1	Kenya shillings	2017	3xGDP/capita/DALY averted	1	$1,505 to $3,608/DALY avoided	The incremental cost per DALY gained with low cost ranged from $1,505 to $3,608, which is well under $4,785 (3 times GPD per capita) threshold for Kenya.		1	1	1	1	1	1	1	1	1	1	1	1	1	1	1
32	Tolla M T	Prevention and treatment of cardiovascular disease in Ethiopia: a cost-effectiveness analysis	Cost Eff Resour Alloc. 2016 Aug 12;14:10. doi: 10.1186/s12962-016-0059-y. eCollection 2016.	2016	Background The coverage of prevention and treatment strategies for ischemic heart disease and stroke is very low in Ethiopia. In view of Ethiopia’s meager healthcare budget, it is important to identify the most cost-effective interventions for further scale-up. This paper’s objective is to assess cost-effectiveness of prevention and treatment of ischemic heart disease (IHD) and stroke in an Ethio…	https://resource-allocation.biomedcentral.com/articles/10.1186/s12962-016-0059-y	Ethiopia	Norway	A		Norway	A	P	management	CVD	DALY	1	CEA	1	M	WHO-CHOICE CVD	10	HCS	0.03	UV	1	1		2012	WTP	1	NS	determining the appropruiate CE ratio threshold level is beyond the scope of this paper, we therefore discuss the implications of scaling-up the intervention with lowest ICER and leave the decision to policymakeres to futerh select intervention that best fit the thel coal budget constraint		1	1	1	1	1	1	1	1	1	1	1	1	1	1	1
33	Verguet S	Health gains and financial risk protection afforded by public financing of selected interventions in Ethiopia: an extended cost-effectiveness analysis	Lancet Glob Health. 2015 May;3(5):e288-96. doi: 10.1016/S2214-109X(14)70346-8.	2015	Background The way in which a government chooses to finance a health intervention can affect the uptake of health interventions and consequently the extent of health gains. In addition to health gains, some policies such as public finance can insure against catastrophic health expenditures. We aimed to evaluate the health and financial risk protection benefits of selected interventions that could…	https://www.thelancet.com/journals/langlo/article/PIIS2214-109X(14)70346-8/fulltext	Ethiopia	USA	A		USA	A	P	policy	NCD	deaths averted	0	CEA	1	M	retrospective		NS	NS	incremental	0	1		2011	NS	0	NS			1	1	0	1	1	1	1	0	0	1	1	1	1	1	0
34	Volmink HC	Applying a private sector capitation model to the management of type 2 diabetes in the South African public sector: a cost-effectiveness analysis	BMC Health Services Research 2014, 14:444	2014	Background Diabetes mellitus contributes substantially to the non-communicable disease burden in South Africa. The proposed National Health Insurance system provides an opportunity to consider the development of a cost-effective capitation model of care for patients with type 2 diabetes. The objective of the study was to determine the potential cost-effectiveness of adapting a private sector diab…	https://bmchealthservres.biomedcentral.com/articles/10.1186/1472-6963-14-444	South Africa	South Africa	A		South Africa	A	P	policy	diabetes	$	0	CEA	1	M	probablistic	1	government	0	bootstrapping	1	1		2012	WTP	1	< GDP/capita			1	1	1	1	1	1	1	1	1	1	1	1	1	1	1
35	Wessels F	Is fenofibrate a cost-saving treatment for middle-aged individuals with type 2 diabetes? A South African private-sector perspective	Cardiovasc J Afr 2010; 21: 43–46	2010	Introduction: This project was based on the FIELD trial. It is a localisation of the study by Carrington and Stewart. The aim of the original study was to determine the impact of fenofibrate therapy on healthcare costs of middle-aged patients with type 2 diabetes at high risk of future cardiovascular events. Methods: The methodology used in the Carrington article was adopted for this study. The c…	https://pubmed.ncbi.nlm.nih.gov/20224845/	South Africa	South Africa	A		South Africa	A	I	medicine	diabetes	$	0	CBA	0	M	retrospective	5	"Private sector"	0.1	UV	1	0	ZAR	2008	NS	0	ZAR$95000/QALY			1	1	1	1	0	0	0	1	0	1	1	0	1	0	1
	New refs after 2021 update						Afr single country	Auth African	Academic	Affil 2	African countries	Academic	Population	Int Type		DALY	Util Any	CEA	CEA/CUA	Model	markov	Horizon	HCS	0.03	SeAnUV	SeAn any	USD	Curr Other	Curr Year	GDP	GDP/GNI			Reporting standard score (n=21)	TR Population stated	TR Intervention stated	TR Comparator stated	TR Outcome stated	TR Limitations stated (general)	TR Conflict of interest statement included	TR Funding source stated	COM Comparator clearly stated	COM Reported ICER	EV stated parameter sources	EV Cited parameter sources	HO Weighting methods stated	CO local costs currency	CO USD costs	TD Time horizon clearly stated
						TOTAL	35	35	35	35	35	35	35	35		35	35	35	35	35	35	35	35	35	35	35	35	35	35	35	35			TOTAL	35	35	35	35	35	35	35	35	35	35	35	35	35	35	35
					manual count	N (majority)	29	18	34	4	15	30	25	16		14	24	11	27	25	13	Median	21	21	14	23	20	21	Median	0	20			N with 1	34	35	32	35	33	30	29	31	24	35	34	24	30	29	32
						%	82.8571	51.4286	97.1429	11.4286	42.8571	85.7143	71.4286	45.7143		40	68.5714	31.4286	77.1429	71.4286	37.1429	10	60	60	40	65.7143	57.1429	60	2013.5		57.1429			%	97.1429	100	91.4286	100	94.2857	85.7143	82.8571	88.5714	68.5714	100	97.1429	68.5714	85.7143	82.8571	91.4286
																		NB actual count is 14
													medicine	9																		GDP per capita for Cameroon 2016:US$1391.75
													management	16
													population program	7
[truncated: 91 more columns]

## Sheet: WORK
			Score	Options	1	2	3	4	5	6	7	8	9	10	11	12	13	14	15	16	17	18	19	20	21	22	23	24	25	26	27	28	29	30	31	32	33	34	35	36	37	38	39	40	41	42	43	44	45
Source	Item				Adibe, Maxwell O	Ekwunife, Obinna	Gaziano TA	Ortegon, M.	Robberstad, B.	Rosendaal, N. T.	Suleiman, I. A.	Adibe, M. O.	Aminde, L. N.	Anderson, A. N.	Anderson, A. N.	Basu, S.	Biccard, B. M.	Jha, P.	Ngalesoni, F. N.	Ofor, O. O.	Oti, S. O.	Tolla, M. T.	Manyema, M	Volmink, C	Gaziano TA	Wessels F	Verguet, S.
		Study characteristics
General	Paper	Title	text		Cost-Utility Analysis of Pharmaceutical Care Intervention Versus Usual Care in Management of Nigerian Patients with Type 2 Diabetes	Cost-utility analysis of antihypertensive medications in Nigeria: a decision analys	Cardiovascular disease prevention with a multidrug regimen in the developing world: a cost-effectiveness analysis	Cost effectiveness of strategies to combat cardiovascular disease, diabetes, and tobacco use in sub-Saharan Africa and South East Asia: mathematical modelling study	Cost-effectiveness of medical interventions to prevent cardiovascular disease in a sub-Saharan African country – the case of Tanzania	Costs and Cost-Effectiveness of Hypertension Screening and Treatment in Adults with Hypertension in Rural Nigeria in the Context of a Health Insurance Program	Pharmacoeconomic Evaluation of Anti-Diabetic Therapy in A Nigerian Tertiary Health Institution	Cost-Utility Analysis of Pharmaceutical Care Intervention Versus Usual Care in Management of Nigerian Patients with Type 2 Diabetes	Primary and secondary prevention interventions for cardiovascular disease in low-income and middle-income countries: a systematic review of economic evaluations	A South African pharmacoeconomic analysis of the Acute lnfarction Ramipril Efficacy (AIRE) Study	AT1 receptor blockers-cost-effectiveness within the South African context	Comparative effectiveness and cost-effectiveness of treat-to-target versus benefit-based tailored treatment of type 2 diabetes in low-income and middle-income countries: a modelling analysis	The pharmaco-economics of peri-operative beta-blocker and statin therapy in South Africa	Measuring the burden of disease and the cost-effectiveness of health interventions: A case study in Guinea	Cost-effectiveness of medical primary prevention strategies to reduce absolute risk of cardiovascular disease in Tanzania: a Markov modelling study	Oral enalapril-hydrochlorothiazide-methyldopa as first line treatment for severe hypertension in Nigerians	Outcomes and costs of implementing a community-based intervention for hypertension in an urban slum in Kenya	Prevention and treatment of cardiovascular disease in Ethiopia: a cost-effectiveness analysis	Modelling the potential impact of a sugar-sweetened beverage tax on stroke mortality, costs and health-adjusted life years in South Africa	Applying a private sector capitation model to the management of type 2 diabetes in the South African public sector: a cost-effectiveness analysis	Cost-effectiveness analysis of hypertension guidelines in South Africa: absolute risk versus blood pressure level	Is fenofibrate a cost-saving treatment for middle-aged individuals with type 2 diabetes? A South African private-sector perspective	Health gains and financial risk protection afforded by public financing of selected interventions in Ethiopia: an extended cost-effectiveness analysis
General	Paper	Citation	text		Value Health Reg Issues. 2013 Sep - Oct;2(2):189-198. doi: 10.1016/j.vhri.2013.06.009. Epub 2013 Sep 13.	Cost Effectiveness and Resource Allocation 2013, 11:2	The Lancet 2006, 368:679-686	BMJ 2012;344:e607	Cost Eff Resour Alloc. 2007; 5: 3.	PLOS ONE 2016; 11(9):	Annals of African Medicine 2005; 5(3)	Value Health Reg Issues	Cost Eff Resour Alloc	Cardiovasc J S Afr. 2000 Apr;11(2):89-94.	S Afr Med J. 2000 May;90(5):494-8.	Lancet Diabetes Endocrinol. 2016 Nov;4(11):922-932. doi: 10.1016/S2213-8587(16)30270-4. Epub 2016 Oct 4.	S Afr Med J. 2006 Nov;96(11):1199-202.		BMC Health Serv Res. 2016 May 17;16:185. doi: 10.1186/s12913-016-1409-3.		Bull World Health Organ. 2016 Jul 1;94(7):501-9. doi: 10.2471/BLT.15.156513. Epub 2016 Apr 26.	Cost Eff Resour Alloc. 2016 Aug 12;14:10. doi: 10.1186/s12962-016-0059-y. eCollection 2016.	Manyema et al. BMC Public Health (2016) 16:405 DOI 10.1186/s12889-016-3085-y	Volmink et al. BMC Health Services Research 2014, 14:444		Cardiovasc J Afr 2010; 21: 43–46	Lancet Glob Health. 2015 May;3(5):e288-96. doi: 10.1016/S2214-109X(14)70346-8.
General	Paper	Year published	value		2013	2013	2006	2012	2007	2016	2006	2013	2018	2000	2000	2016	2006		2016		2016	2016	2016	2014	2005	2010	2015
General	Paper	Country/ countries	text		Nigeria	Nigeria	developing countries	SSA and South-East Asia	Tanzania	Nigeria	Nigeria	Nigeria	LMIC	South Africa	South Africa	China, Ghana, India, Mexico, and South Africa			Tanazania		Kenya	Ethiopia	South Africa	South Africa	South Africa	South Africa	Ethiopia
General	Paper	First author country	text		Nigeria	Nigeria	USA	Colombia	Norway	Netherlands	Nigeria	Nigeria	Australia	South Africa	South Africa	USA	UK	Not an EE	Tanazania	Not an EE	Kenya	Norway	South Africa	South Africa	USA	South Africa	USA
General	Paper	First author institution	text	A, G, N, O academic, government, non-government (NGO), other	A	A	A	A	A	A	A	A	A	A	A	A	A		g		a	a	A	A	A	A	A
General	Paper	Corresponding author country	text		Nigeria	Nigeria	USA	Geneva	Norway	Netherlands	Nigeria	Nigeria	Australia	South Africa	South Africa	UK	UK		Norway		Netherlands	Norway	South Africa	South Africa	USA		USA
General	Paper	Corresponding author institution	text		A	A	A	N	A	A	A	A	A	A	A	A	A		a		a	a	A	A	A		A
Aminde	Tab 1	Intervention target	P, I	population, individual	individual		p	p	p	p		i	both	i	i	population	p		p		population	population	population	population	population	individual	population
Aminde	Tab 1	Intervention measure	text		QALY	QALY	QALY	DALY	DALY	DALY	COST OF ILLNESS STUDY	QALY	Not an EE - Looks at the evidence used in the EE in LMIC	QALY	not stated	DALY	not stated		DALY		$	DALY	DALY	$	QALY	$	deaths averted/$10000
Aminde	Tab 3	Type of economic evaluation	text	CEA, CUA, CMA, COI, other	CUA	CUA	CEA	CEA	CEA	CEA		CUA		CUA	CEA	CEA	Pharmacoeconomic analysis		CUA		CBA	CEA	CUA	CEA	CUA	CBA	CEA
Aminde	Tab 3	EE Design	E, M	Empirical, modelling	empirical	modelling	modelling	modelling	modelling	modelling		empirical		emprical	empirical	modelling	empirical		modelling		empirical	modelling	modelling	modelling	modelling	modelling	modelling
Aminde	Tab 3	Type of modelling	value	macrosimulation, macro, macro (Markov), microsimulation, micro (discrete event simulation), PE analysis	prospective	markov	markov	didn't specify	markov	markov		prospective		prospective	retrospective	retrospective	retrospective		markov		prospective	WHO-CHOICE CVD	markov	probablistic	markov	retrospective	retrospective
Aminde	Tab 3	Time horizon	value	eg 10 years, lifetime	1	30	10	lifetime	lifetime	lifetime		1 year		3.8 years	1 year	10	not stated		60 years		0.5 years	10	20	1	10	5	not stated
Aminde	Tab 3	Economic perspective	value	society, government, health care system, funder	society	health care system	society	health care system	health care system	health care system		society		third-party funder	third-party funder	society	health care system		society		health care system	health care system	health care system	government	health care system	private sector	not stated
Aminde	Tab 3	Discount rate	value	3%, 5% etc	3%, 6%	0.03	0.03	0.03	0.03	not stated		0.03		0%, 5% and 10%	0	0.03	0		0.03		0.03	0.03	0	0	0.03	0.1	not stated
Aminde	Tab 3	Sensitivity analysis (# iterations)	value	One-way, PSA, not stated (# iterations)	univariate	PSA	PSA	one-way	one-way	PSA		univariate		one-way	univariate	discrete (10000x)	not stated		one-way		not stated	one-way	one-way	bootstrapping	univariate	one-way	incremental
Aminde	Tab 3	Currency and year	value		NGN	USD	USD	international dollar	USD	USD		NGN		Rand	Rand	USD	Rand		USD		USD	USD	USD	USD	USD	ZAR	USD
		Year currency was reported			2011	2010	2001	2005	2005	2012		2011		1999	2000	2016	2004		2014		2013	2012	2015	2012	2001	2008	2011
Aminde	Tab 3	Threshold	value	WTP, WHO 3xGDP, not stated	WHOCHOICE	3xGDP	3xGDP	WHO-CHOICE	WTP	1xGDP/capita/DALY averted		GDP/capita		not stated	not stated	not stated	not stated		WTP		not stated	WTP	not stated	WTP	3xGDP		not stated
Aminde		Incremental cost effectiveness ratio	value	Give value + 95%CI	NGN788330	2600-15000/QALY	300-1300/QALY	<$Int2000 per DALY averted	<85USD/DALY	2742 USD		NGN 250,000		not stated	not stated	not stated	not stated		multiple		not stated	not stated "determining the appropruiate CE ratio threshold level is beyond the scope of this paper, we therefore discuss the implications of scaling-up the intervention with lowest ICER and leave the decision to policymakeres to futerh select intervention that best fit the thel coal budget constraint	not stated	< GDP/capita	$9000/QALY	ZAR$95000/QALY	not stated
Aminde		Cost effectiveness as described by authors	text																multiple - dependent on level of risk
iDSI RC		Reporting standard score (n=21)
iDSI RC	1	TR Population stated	0 or 1		1	1	1	1	1	1		1		1	1	1	0		1		1	1	1	1	1	1	1
iDSI RC	2	TR Intervention stated	0 or 1		1	1	1	1	1	1		1		1	1	1	1		1		1	1	1	1	1	1	1
iDSI RC	3	TR Comparator stated	0 or 1	21	1	1	1	1	1	1		1		1	1	1	1		1		1	1	1	1	1	1	0
iDSI RC	4	TR Outcome stated	0 or 1	19	1	1	1	1	1	1		1		1	1	1	1		1		1	1	1	1	1	1	1
iDSI RC	5	TR Limitations stated (general)	0 or 1	40	1	1	1	1	1	1		1		1	0	1	1		1		1	1	1	1	1	0	1
iDSI RC	6	TR Conflict of interest statement included	0 or 1		1	1	1	1	1	1		1		1	0	1	1		1		1	1	1	1	1	0	1
iDSI RC	7	TR Funding source stated	0 or 1		1	1	1	1	1	1		1		0	1	1	0		1		1	1	1	1	0	0	1
iDSI RC	8	COM Comparator clearly stated	0 or 1		1	1	1	1	1	1		1		1	1	1	1		1		1	1	1	1	1	1	0
iDSI RC	9	COM Reported ICER	0 or 1		1	1	1	1	1	1		1		1	0	1	1		1		0	1	0	1	1	0	0
iDSI RC	10	EV Parameter sources stated	0 or 1		1	1	1	1	1	1		1		1	1	1	1		1		1	1	1	1	1	1	1
iDSI RC	11	EV Parameter sources cited	0 or 1		1	1	1	1	1	1		1		0	1	1	0		1		1	1	1	1	1	1	1
iDSI RC	12	HO Weighting methods stated	0 or 1		1	1	1	1	1	1		1		1	0	1	0		1		1	1	1	1	1	0	1
iDSI RC	13	CO costs in local currency	0 or 1		1	0	0	1	1	1		1		1	1	1	1		1		1	1	1	1	1	1	1
iDSI RC	14	CO costs in USD	0 or 1		1	1	1	1	1	1		0		0	0	1	0		1		1	1	1	1	1	0	1
iDSI RC	15	TD Time horizon clearly stated	0 or 1		1	1	1	1	1	1		1		1	1	1	0		1		0	1	1	1	1	1	0
iDSI RC	16	TD Discounting for both costs and outcomes clearly stated	0 or 1		1	1	1	1	1	0		1		1	0	1	0		1		1	1	0	1	1	1	0
iDSI RC	17	PE Perspective clearly stated	0 or 1		1	1	1	1	1	1		1		1	1	1	0		1		1	1	1	1	0	1	0
iDSI RC	18	HE Subgroup analysis performed/stated	0 or 1		0	0	1	1	1	1		0		0	0	1	0		1		1	1	0	0	1	1	0
iDSI RC	19	UN Reported results of sensitivity analysis	0 or 1		1	1	1	1	1	1		1		1	1	1	0		1		0	1	1	1	1	1	0
iDSI RC	20	BI Impact on budget stated	0 or 1		1	0	1	1	1	1		1		0	0	1	0		1		1	1	1	1	1	1	0
iDSI RC	21	EQ Influence of equity considerations stated in the paper	0 or 1	targeted approach, gap approach, gradient approach	1	1	1	1	1	1		1		1	1	1	0		1		1	1	1	1	1	1	1
		Methodological specification score (n=19)	0 or 1
	1	TR Decision problem characterized?	0 or 1		1	1	1	1	1	1		1		1	1	1	1		1		1	1	1	1	1	1	1
	2	TR Limitations characterized?	0 or 1		1	1	1	1	1	1		1		1	1	1	1		1		1	1	1	1	1	0	1
	3	TR Declaration of interest reported?	0 or 1		1	1	1	1	1	1		1		1	0	1	0		1		1	1	1	1	1	0	1
	4	COM Comparator is standard of care?	0 or 1		1	1	1	1	0	1		1		1	0	1	1		1		0	1	1	1	0	0	0
	5	EV Systematic review used?	0 or 1		0	1	0	1	1	0		0		0	0	0	0		1		0	1	0	1	0	0	0
	6	HO DALYs as main outcome?	0 or 1		0	0	0	1	1	1		0		0	0	1	0		1		0	1	1	0	0	0	0
	7	CO Costs are true to reported perspective?	0 or 1		1	1	1	1	1	1		1		1	1	1	0		1		1	1	1	1	1	1	0
	8	CO Costs include implementation?	0 or 1		0	1	1	1	1	1		1		0	1	0	0		0		1	1	1	1	1	0	0
	9	TD Lifetime time horizon used?	0 or 1		0	0	1	1	1	1		0		0	0	0	0		1		0	0	0	0	0	0	0
	10	TD 3% discount rate used?	0 or 1		0	1	1	1	1	0		1		0	0	1	0		1		1	1	0	0	1	0	0
	11	TD Discount rate used for costs and effects?	0 or 1		1	1	1	1	1	0		1		1	0	1	0		1		1	1	0	0	1	1	0
	12	PE Limited societal perspective used?	0 or 1		0	0	0	1	1	1		0		1	1	1	0		0		1	1	1	1	1	1	0
	13	PE Direct health costs reported?	0 or 1		1	1	1	1	1	1		1		0	1	0	0		1		1	1	1	1	1	1	0
	14	HE Subgroup analysis performed/stated?	0 or 1		0	0	1	1	1	1		0		0	0	1	0		1		1	1	1	1	1	1	0
	15	UN Structural sensitivity analysis performed?	0 or 1		1	0	1	1	1	1		1		1	1	1	0		1		0	1	1	0	1	1	0
http://www.ucdenver.edu/academics/colleges/PublicHealth/resourcesfor/Faculty/perraillon/perraillonteaching/Documents/lecture_13_Uncertainty.pdf	16	UN Sensitivity analysis of parameter source performed (deterministic)?	0 or 1		1	0	0	0	0	0		1		1	1	1	0		1		0	0	1	0	0	1	0
	17	UN Sensitivity analysis of parameter precision performed (probabilistic)?	0 or 1		0	1	1	1	1	1		0		0	0	0	0		1		0	1	1	1	1	0	0
	18	BI Budget impact assessment performed?	0 or 1		1	0	1	1	1	1		1		0	0	1	0		1		1	1	1	0	1	1	0
	19	EQ Equity addressed at all in the paper?			1	1	1	1	1	1		1		1	1	1	0		1		1	1	1	1	1	1	1
		Data sources and quality
Downey		Epidemiology		Source
Cooper		Epidemiology		QS Epi
Downey		Clinical effectiveness		Source
Cooper		Clinical effectiveness		QS effect
Downey		Resources - Service Use?		Source
Cooper		Resources		QS Resources
Downey		Costs		Source
Cooper		Costs		QS Costs
Downey		Outcome (QoL)		Source
Cooper		Outcome (QoL)		QS Outcome (Utility)
Downey		Equity		Source
Cooper		Equity		QS Equity
Quality Score for 6 data domains
Source																						3 = WHO Choice; 1 SSA and South East Asia; 1 Geneva
Exact Text																						absence of national data on the current level of incidence he analysis used respective estimates for the East Africa regio	e 2012 South African National Health and Nutrition Examination Survey (SANHANES-1), a baseline cross-sectional survey of the SANHANES series, were used to derive baseline consumption of SSBs	Striving for the impossible dream: a community based multipractice collaborative model of diabetes management
QS Epidemiology	1	Case series or analysis of reliable administrative databases specifically conducted for the study covering patients solely from the jurisdiction of interest			1	1	0	0	0	1 - they used household surveys to collect demograhic data		1		1	1	0	0		0		1	3	3	2	0	0	0
	2	Recent case series or analysis of reliable administrative databases covering patients solely from the jurisdiction of interest			0	0	0	0	0	0		0		0	0	2	0		0		0	0	0	0	0	0	1
	3	Recent case series or analysis of reliable administrative databases covering patients solely from another jurisdiction			0	0	1	1	1	0		0		0	0	1	1		1		0	2	0	0	1	1	1
	4	Old case series or analysis of reliable administrative databases. Estimates from RCTs			0	0	0	0	0	0		0		0	0	0	0		0		0	0	0	0	0	0	0
	5	Estimates from previously published economic analyses: unsourced			0	0	0	0	0	0		0		0	0	0	0		0		0	0	0	0	0	0	0
	6	Expert opinion			0	0	0	0	0	0		0		0	0	0	0		1		0	0	0	0	0	0	0
	7	Other			0	0	0	0	0	0		0		0	0	0	0		0		0	0	0	0	0	0	0
	8	Unclear			0	0	0	0	0	0		0		0	0	0	0		0		0		0	0	0	0	0
QS Effectiveness
Source															Medline and Cochrane						0
Exact Text	1+	Meta-analysis of RCTs with direct comparison between comparator therapies, measuring final outcomes			0	1	3	0	2	1		0		0	published peer-reviewed RCTs				1		0	0	2	0	0	0	0
	1	Single RCT with direct comparison between comparator therapies, measuring final outcomes			1	0	1	0	0	0		1		1	1	0	1		0		0	0	0	2	0	0	0
	2+	Meta-analysis of RCTs with direct comparison between comparator therapies, measuring surrogate* outcomes Meta-analysis of placebo-controlled RCTs with similar trial populations, measuring the final outcomes for each individual therapy			0	0	0	1	0	0		0		0	0	0	0		0		0	4	0	0	1	1	0
	2	Single RCT with direct comparison between comparator therapies, measuring the surrogate* outcomes Single placebo-controlled RCTs with similar trial populations, measuring the final outcomes for each individual therapy			0	0	0	3	0	0		0		0	0	1	0		0		1	8	0	0	0	0	0
	3+	Meta-analysis of placebo-controlled RCTs with similar trial populations, measuring the surrogate* outcomes			0	0	0	0	0	0		0		0	0	0	0		0		0	3	0	0	0	0	0
	3	Single placebo-controlled RCTs with similar trial populations, measuring the surrogate* outcomes for each individual therapy			0	0	0	0	0	0		0		0	0	0	0		0		0	0	0	0	0	0	0
	4	Case control or cohort studies			0	0	1	0	0	0		0		0	0	0	0		0		0	1	0	1	0	0	2
	5	Non-analytic studies, for example, case reports, case series			0	0	0	0	0	0		0		0	0	0	0		0		0	0	0	0	0	0	0
	6	Expert opinion			0	0	0	0	0	0		0		0	0	0	0		0		0	0	0	0	0	0	0
	7	Other			0	0	0	0	0	0		0		0	0	0	0		0		0	0	0	0	0	0	0
	8	Unclear					0	0	0	0		0		0	0	0	1		0		0	0	0	0	0	0	0
QS Resources	1	Prospective data collection or analysis of reliable administrative data for specific study			1	1	0	0	0			1		0	0	0			0		1	0	2	0	0	0	0
	2	Recently published results of prospective data collection or recent analysis of reliable administrative data – same jurisdiction			1		0	0	0			0		1	1	0	0		0		0	0	0	1	2	0	1
Service Use?	3	Unsourced data from previous economic evaluations – same jurisdiction			0		0	0	0			0		0	0	0	0		0		0	0	0	0	0	0	0
	4	Recently published results of prospective data collection or recent analysis of reliable administrative data – different jurisdiction			0		1	0	2			0		0	0	1	1		1		0	0	0	0	3	1	1
	5	Unsourced data from previous economic evaluation – different jurisdiction			0		0	1	0			0		0	0	0	0		0		0	15	0	0	0	0	0
	6	Expert opinion			1		0	0	0			0		0	0	0	0		0		0	0	0	0	0	0	0
	7	Other			0		0	0	0			0		0	0	0	0		0		0	0	0	0	0	0	0
	8	Unclear			0	0	0	0	0			0		0	0		0		0		0	0	0	0	0	0	0
Source
Text																							South African Government Employees Medical Scheme (GEM
QS Costs	1	Cost calculations based on reliable databases or data sources conducted for specific study – same jurisdiction			1	0	0	0	1	1		1		1	0	0	0		1		1	1	2	1	2	1	1
	2	Recently published cost calculations based on reliable databases or data course – same jurisdiction			1	0	0	0	0	0		0		0	1	0	1		0		0	0	0	0	0	0	1
	3	Unsourced data from previous economic evaluation – same jurisdiction			0	0	0	0	0	0		0		0	0	0	0		0		0	0	0	0	0	0	0
	4	Recently published cost calculations based on reliable databases or data sources – different jurisdiction			0	1	1	1	0	0		0		0	0	1	0		0		0	0	0	0	3	0	1
	5	Unsourced data from previous economic evaluation – different jurisdiction			0	0	0	0	0	0		0		0	0	0	0		0		0	0	0	0	0	0	0
	6	Expert opinion			0		0	0	0	0		0		0	0	0	0		0		0	0	0	0	0	0	0
	7	Other			0		0	0	0	0		0		0	0	0	0		0		0	0	0	0	0	0	0
	8	Unclear			0		0	0	0	0		0		0	0	0	1		0		0	0	0	0	0	0	0
Source
Text																							derived from the 2010 GBD data for South Africa			0	1
QS Outcome (Utility)	1	Direct utility assessment for the specific study from a sample either: (a) of the general population; (b) with knowledge of the disease(s) of interest; (c) of patients with the disease(s) of interest			1	1	0	0	0	1		1		1	1	0	0		0		1	0	1	1	0	0	1
	1	Indirect utility assessment from specific study from patient sample with disease(s) of interest, using a tool validated for the patient population			0	0	0	0	0	0		0		0	0	0	0		0		0	0	0	0	0	0	0
	2	Indirect utility assessment from a patient sample with disease(s) of interest, using a tool not validated for the patient population			0	0	1	0	1	0		0		0	0	0	0		1		0	3	0	0	0	0	0
	3	Direct utility assessment frm a previous study from a sample either: (a) of the general population; (b) with knowledge of the disease(s) of interest; (c) of patients with the disease(s) of interest			0	0	0	0	0	0		0		0	0	1	0		0		0	2	0	0	1	1	0
	3	Indirect utility assessment from previous study from patient sample with disease(s) of interest, using a tool validated for thepatient population			0	0	0	1	0	0		0		0	0	1	1		0		0	0	0	0	0	0	0
	4	Unsourced utility data from previous study – method of elicitation unknown			0	0	0	0	0	0		0		0	0	0	0		0		0	0	0	0	0	0	0
	5	Patient preference values obtained from a visual analogue scale			0	0	0	0	0	0		0		0	0	0	0		0		0	0	0	0	0	0	0
	6	Delphi panels, expert opinion			0	0	0	0	0	0		0		0	0	0	0		0		0	0	0	0	0	0	0
	7	Other							0	0		0		0	0	0	0		0		0	0	0	0	0	0	0
	8	Unclear							0	0		0		0	0	0	0		0		0	0	0	0	0
QS Equity	1	Case series or analysis of reliable administrative databases specifically conducted for the study covering patients solely from the jurisdiction of interest			1	1		0	0	1 - they used household surveys to collect demograhic data		1		1	1	0	0		0		1	0	1	1	0	0	1
(adapted from epi)	2	Recent case series or analysis of reliable administrative databases covering patients solely from the jurisdiction of interest			0	0		0	1	0		0		0	0	0	0		0		0	0	0	0	0	0	1
	3	Recent case series or analysis of reliable administrative databases covering patients solely from another jurisdiction			0	0		0	0	0		0		0	0	0	0		1		0	5	0	0	1	1	0
	4	Old case series or analysis of reliable administrative databases. Estimates from RCTs			0	0		0	0	0		0		0	0	0	0		0		0	0	0	0	1	0	0
	5	Estimates from previously published economic analyses: unsourced			0	0		1	0	0		0		0	0	0	0		0		0	0	0	0	0	0	0
	6	Expert opinion			0	0		0	0	0		0		0	0	0	0		1		0	0	0	0	0	0	0
	7	Other			0	0		0	0	0		0		0	0	0	0		0		0	0	0	0	0	0	0
	8	Unclear			0	0		0		0		0		0	0	1	1		0		0	0	0	0	0	0	0
[truncated: 14 more columns]

## Sheet: Final 
			1	2	3	4	5	6	7	8	9	10	11	12	13	14	15	16	17	18
Source	Item		Adibe, M. O.	Anderson, A. N.	Anderson, A. N.	Basu, S.	Biccard, B. M.	Ekwunife, Obinna	Gaziano TA	Gaziano TA	Manyema, M	Ngalesoni, F. N.	Ortegon, M.	Oti, S. O.	Robberstad, B.	Rosendaal, N. T.	Tolla, M. T.	Verguet, S.	Volmink, C	Wessels F
		Study characteristics
General	Paper	Title	Cost-Utility Analysis of Pharmaceutical Care Intervention Versus Usual Care in Management of Nigerian Patients with Type 2 Diabetes	A South African pharmacoeconomic analysis of the Acute lnfarction Ramipril Efficacy (AIRE) Study	AT1 receptor blockers-cost-effectiveness within the South African context	Comparative effectiveness and cost-effectiveness of treat-to-target versus benefit-based tailored treatment of type 2 diabetes in low-income and middle-income countries: a modelling analysis	The pharmaco-economics of peri-operative beta-blocker and statin therapy in South Africa	Cost-utility analysis of antihypertensive medications in Nigeria: a decision analys	Cardiovascular disease prevention with a multidrug regimen in the developing world: a cost-effectiveness analysis	Cost-effectiveness analysis of hypertension guidelines in South Africa: absolute risk versus blood pressure level	Modelling the potential impact of a sugar-sweetened beverage tax on stroke mortality, costs and health-adjusted life years in South Africa	Cost-effectiveness of medical primary prevention strategies to reduce absolute risk of cardiovascular disease in Tanzania: a Markov modelling study	Cost effectiveness of strategies to combat cardiovascular disease, diabetes, and tobacco use in sub-Saharan Africa and South East Asia: mathematical modelling study	Outcomes and costs of implementing a community-based intervention for hypertension in an urban slum in Kenya	Cost-effectiveness of medical interventions to prevent cardiovascular disease in a sub-Saharan African country – the case of Tanzania	Costs and Cost-Effectiveness of Hypertension Screening and Treatment in Adults with Hypertension in Rural Nigeria in the Context of a Health Insurance Program	Prevention and treatment of cardiovascular disease in Ethiopia: a cost-effectiveness analysis	Health gains and financial risk protection afforded by public financing of selected interventions in Ethiopia: an extended cost-effectiveness analysis	Applying a private sector capitation model to the management of type 2 diabetes in the South African public sector: a cost-effectiveness analysis	Is fenofibrate a cost-saving treatment for middle-aged individuals with type 2 diabetes? A South African private-sector perspective
General	Paper	Citation	Value Health Reg Issues	Cardiovasc J S Afr. 2000 Apr;11(2):89-94.	S Afr Med J. 2000 May;90(5):494-8.	Lancet Diabetes Endocrinol. 2016 Nov;4(11):922-932. doi: 10.1016/S2213-8587(16)30270-4. Epub 2016 Oct 4.	S Afr Med J. 2006 Nov;96(11):1199-202.	Cost Effectiveness and Resource Allocation 2013, 11:2	The Lancet 2006, 368:679-686		Manyema et al. BMC Public Health (2016) 16:405 DOI 10.1186/s12889-016-3085-y	BMC Health Serv Res. 2016 May 17;16:185. doi: 10.1186/s12913-016-1409-3.	BMJ 2012;344:e607	Bull World Health Organ. 2016 Jul 1;94(7):501-9. doi: 10.2471/BLT.15.156513. Epub 2016 Apr 26.	Cost Eff Resour Alloc. 2007; 5: 3.	PLOS ONE 2016; 11(9):	Cost Eff Resour Alloc. 2016 Aug 12;14:10. doi: 10.1186/s12962-016-0059-y. eCollection 2016.	Lancet Glob Health. 2015 May;3(5):e288-96. doi: 10.1016/S2214-109X(14)70346-8.	Volmink et al. BMC Health Services Research 2014, 14:444	Cardiovasc J Afr 2010; 21: 43–46
General	Paper	Year published	2013	2000	2000	2016	2006	2013	2006	2005	2016	2016	2012	2016	2007	2016	2016	2015	2014	2010
General	Paper	Country/ countries	Nigeria	South Africa	South Africa	China, Ghana, India, Mexico, and South Africa		Nigeria	developing countries	South Africa	South Africa	Tanazania	SSA and South-East Asia	Kenya	Tanzania	Nigeria	Ethiopia	Ethiopia	South Africa	South Africa
General	Paper	First author country	Nigeria	South Africa	South Africa	USA	UK	Nigeria	USA	USA	South Africa	Tanazania	Colombia	Kenya	Norway	Netherlands	Norway	USA	South Africa	South Africa
General	Paper	First author institution	A	A	A	A	A	A	A	A	A	g	A	a	A	A	a	A	A	A
General	Paper	Corresponding author country	Nigeria	South Africa	South Africa	UK	UK	Nigeria	USA	USA	South Africa	Norway	Geneva	Netherlands	Norway	Netherlands	Norway	USA	South Africa
General	Paper	Corresponding author institution	A	A	A	A	A	A	A	A	A	a	N	a	A	A	a	A	A
Aminde	Tab 1	Intervention target	i	i	i	population	p		p	population	population	p	p	population	p	p	population	population	population	individual
Aminde	Tab 1	Intervention measure	QALY	QALY	not stated	DALY	not stated	QALY	QALY	QALY	DALY	DALY	DALY	$	DALY	DALY	DALY	deaths averted/$10000	$	$
Aminde	Tab 3	Type of economic evaluation	CUA	CUA	CEA	CEA	Pharmacoeconomic analysis	CUA	CEA	CUA	CUA	CUA	CEA	CBA	CEA	CEA	CEA	CEA	CEA	CBA
Aminde	Tab 3	EE Design	empirical	emprical	empirical	modelling	empirical	modelling	modelling	modelling	modelling	modelling	modelling	empirical	modelling	modelling	modelling	modelling	modelling	modelling
Aminde	Tab 3	Type of modelling	prospective	prospective	retrospective	retrospective	retrospective	markov	markov	markov	markov	markov	didn't specify	prospective	markov	markov	WHO-CHOICE CVD	retrospective	probablistic	retrospective
Aminde	Tab 3	Time horizon	1 year	3.8 years	1 year	10	not stated	30	10	10	20	60 years	lifetime	0.5 years	lifetime	lifetime	10	not stated	1	5
Aminde	Tab 3	Economic perspective	society	third-party funder	third-party funder	society	health care system	health care system	society	health care system	health care system	society	health care system	health care system	health care system	health care system	health care system	not stated	government	private sector
Aminde	Tab 3	Discount rate	0.03	0%, 5% and 10%	0	0.03	0	0.03	0.03	0.03	0	0.03	0.03	0.03	0.03	not stated	0.03	not stated	0	0.1
Aminde	Tab 3	Sensitivity analysis (# iterations)	univariate	one-way	univariate	discrete (10000x)	not stated	PSA	PSA	univariate	one-way	one-way	one-way	not stated	one-way	PSA	one-way	incremental	bootstrapping	one-way
Aminde	Tab 3	Currency and year	NGN	Rand	Rand	USD	Rand	USD	USD	USD	USD	USD	international dollar	USD	USD	USD	USD	USD	USD	ZAR
		Year currency was reported	2011	1999	2000	2016	2004	2010	2001	2001	2015	2014	2005	2013	2005	2012	2012	2011	2012	2008
Aminde	Tab 3	Threshold	GDP/capita	not stated	not stated	not stated	not stated	3xGDP	3xGDP	3xGDP	not stated	WTP	WHO-CHOICE	not stated	WTP	1xGDP/capita/DALY averted	WTP	not stated	WTP
Aminde		Incremental cost effectiveness ratio	NGN 250,000	not stated	not stated	not stated	not stated	2600-15000/QALY	300-1300/QALY	$9000/QALY	not stated	multiple	<$Int2000 per DALY averted	not stated	<85USD/DALY	2742 USD	not stated "determining the appropruiate CE ratio threshold level is beyond the scope of this paper, we therefore discuss the implications of scaling-up the intervention with lowest ICER and leave the decision to policymakeres to futerh select intervention that best fit the thel coal budget constraint	not stated	< GDP/capita	ZAR$95000/QALY
Aminde		Cost effectiveness as described by authors										multiple - dependent on level of risk
iDSI RC		Reporting standard score (n=21)
iDSI RC	1	TR Population stated	1	1	1	1	0	1	1	1	1	1	1	1	1	1	1	1	1	1	17	0.944444
iDSI RC	2	TR Intervention stated	1	1	1	1	1	1	1	1	1	1	1	1	1	1	1	1	1	1	18	1
iDSI RC	3	TR Comparator stated	1	1	1	1	1	1	1	1	1	1	1	1	1	1	1	0	1	1	17	0.944444
iDSI RC	4	TR Outcome stated	1	1	1	1	1	1	1	1	1	1	1	1	1	1	1	1	1	1	18	1
iDSI RC	5	TR Limitations stated (general)	1	1	0	1	1	1	1	1	1	1	1	1	1	1	1	1	1	0	16	0.888889
iDSI RC	6	TR Conflict of interest statement included	1	1	0	1	1	1	1	1	1	1	1	1	1	1	1	1	1	0	16	0.888889
iDSI RC	7	TR Funding source stated	1	0	1	1	0	1	1	0	1	1	1	1	1	1	1	1	1	0	14	0.777778
iDSI RC	8	COM Comparator clearly stated	1	1	1	1	1	1	1	1	1	1	1	1	1	1	1	0	1	1	17	0.944444
iDSI RC	9	COM Reported ICER	1	1	0	1	1	1	1	1	0	1	1	0	1	1	1	0	1	0	13	0.722222
iDSI RC	10	EV Parameter sources stated	1	1	1	1	1	1	1	1	1	1	1	1	1	1	1	1	1	1	18	1
iDSI RC	11	EV Parameter sources cited	1	0	1	1	0	1	1	1	1	1	1	1	1	1	1	1	1	1	16	0.888889
iDSI RC	12	HO Weighting methods stated	1	1	0	1	0	1	1	1	1	1	1	1	1	1	1	1	1	0	15	0.833333
iDSI RC	13	CO costs in local currency	1	1	1	1	1	0	0	1	1	1	1	1	1	1	1	1	1	1	16	0.888889
iDSI RC	14	CO costs in USD	0	0	0	1	0	1	1	1	1	1	1	1	1	1	1	1	1	0	13	0.722222
iDSI RC	15	TD Time horizon clearly stated	1	1	1	1	0	1	1	1	1	1	1	0	1	1	1	0	1	1	15	0.833333
iDSI RC	16	TD Discounting for both costs and outcomes clearly stated	1	1	0	1	0	1	1	1	0	1	1	1	1	0	1	0	1	1	13	0.722222
iDSI RC	17	PE Perspective clearly stated	1	1	1	1	0	1	1	0	1	1	1	1	1	1	1	0	1	1	15	0.833333
iDSI RC	18	HE Subgroup analysis performed/stated	0	0	0	1	0	0	1	1	0	1	1	1	1	1	1	0	0	1	10	0.555556
iDSI RC	19	UN Reported results of sensitivity analysis	1	1	1	1	0	1	1	1	1	1	1	0	1	1	1	0	1	1	15	0.833333
iDSI RC	20	BI Impact on budget stated	1	0	0	1	0	0	1	1	1	1	1	1	1	1	1	0	1	1	13	0.722222
iDSI RC	21	EQ Influence of equity considerations stated in the paper	1	1	1	1	0	1	1	1	1	1	1	1	1	1	1	1	1	1	17	0.944444
		Methodological specification score (n=19)
	1	TR Decision problem characterized?	1	1	1	1	1	1	1	1	1	1	1	1	1	1	1	1	1	1	18	1
	2	TR Limitations characterized?	1	1	1	1	1	1	1	1	1	1	1	1	1	1	1	1	1	0	17	0.944444
	3	TR Declaration of interest reported?	1	1	0	1	0	1	1	1	1	1	1	1	1	1	1	1	1	0	15	0.833333
	4	COM Comparator is standard of care?	1	1	0	1	1	1	1	0	1	1	1	0	0	1	1	0	1	0	12	0.666667
	5	EV Systematic review used?	0	0	0	0	0	1	0	0	0	1	1	0	1	0	1	0	1	0	6	0.333333
	6	HO DALYs as main outcome?	0	0	0	1	0	0	0	0	1	1	1	0	1	1	1	0	0	0	7	0.388889
	7	CO Costs are true to reported perspective?	1	1	1	1	0	1	1	1	1	1	1	1	1	1	1	0	1	1	16	0.888889
	8	CO Costs include implementation?	1	0	1	0	0	1	1	1	1	0	1	1	1	1	1	0	1	0	12	0.666667
	9	TD Lifetime time horizon used?	0	0	0	0	0	0	1	0	0	1	1	0	1	1	0	0	0	0	5	0.277778
	10	TD 3% discount rate used?	1	0	0	1	0	1	1	1	0	1	1	1	1	0	1	0	0	0	10	0.555556
	11	TD Discount rate used for costs and effects?	1	1	0	1	0	1	1	1	0	1	1	1	1	0	1	0	0	1	12	0.666667
	12	PE Limited societal perspective used?	0	1	1	1	0	0	0	1	1	0	1	1	1	1	1	0	1	1	12	0.666667
	13	PE Direct health costs reported?	1	0	1	0	0	1	1	1	1	1	1	1	1	1	1	0	1	1	14	0.777778
	14	HE Subgroup analysis performed/stated?	0	0	0	1	0	0	1	1	1	1	1	1	1	1	1	0	1	1	12	0.666667
	15	UN Structural sensitivity analysis performed?	1	1	1	1	0	0	1	1	1	1	1	0	1	1	1	0	0	1	13	0.722222
http://www.ucdenver.edu/academics/colleges/PublicHealth/resourcesfor/Faculty/perraillon/perraillonteaching/Documents/lecture_13_Uncertainty.pdf	16	UN Sensitivity analysis of parameter source performed (deterministic)?	1	1	1	1	0	0	0	0	1	1	0	0	0	0	0	0	0	1	7	0.388889
	17	UN Sensitivity analysis of parameter precision performed (probabilistic)?	0	0	0	0	0	1	1	1	1	1	1	0	1	1	1	0	1	0	10	0.555556
	18	BI Budget impact assessment performed?	1	0	0	1	0	0	1	1	1	1	1	1	1	1	1	0	0	1	12	0.666667
	19	EQ Equity addressed at all in the paper?	1	1	1	1	0	1	1	1	1	1	1	1	1	1	1	1	1	1	17	0.944444
		Data sources and quality
Downey		Epidemiology
Cooper		Epidemiology
Downey		Clinical effectiveness
Cooper		Clinical effectiveness
Downey		Resources - Service Use?
Cooper		Resources
Downey		Costs
Cooper		Costs
Downey		Outcome (QoL)
Cooper		Outcome (QoL)
Downey		Equity
Cooper		Equity
Quality Score for 6 data domains
Source																	3 = WHO Choice; 1 SSA and South East Asia; 1 Geneva
Exact Text											e 2012 South African National Health and Nutrition Examination Survey (SANHANES-1), a baseline cross-sectional survey of the SANHANES series, were used to derive baseline consumption of SSBs						absence of national data on the current level of incidence he analysis used respective estimates for the East Africa regio		Striving for the impossible dream: a community based multipractice collaborative model of diabetes management
QS Epidemiology	1	Case series or analysis of reliable administrative databases specifically conducted for the study covering patients solely from the jurisdiction of interest	1	1	1	0	0	1	0	0	3	0	0	1	0	1 - they used household surveys to collect demograhic data	3	0	2	0	13
	2	Recent case series or analysis of reliable administrative databases covering patients solely from the jurisdiction of interest	0	0	0	2	0	0	0	0	0	0	0	0	0	0	0	1	0	0	3
	3	Recent case series or analysis of reliable administrative databases covering patients solely from another jurisdiction	0	0	0	1	1	0	1	1	0	1	1	0	1	0	2	1	0	1	11
	4	Old case series or analysis of reliable administrative databases. Estimates from RCTs	0	0	0	0	0	0	0	0	0	0	0	0	0	0	0	0	0	0	0
	5	Estimates from previously published economic analyses: unsourced	0	0	0	0	0	0	0	0	0	0	0	0	0	0	0	0	0	0	0
	6	Expert opinion	0	0	0	0	0	0	0	0	0	1	0	0	0	0	0	0	0	0	1
	7	Other	0	0	0	0	0	0	0	0	0	0	0	0	0	0	0	0	0	0	0
	8	Unclear	0	0	0	0	0	0	0	0	0	0	0	0	0	0		0	0	0	0
QS Effectiveness																					0
Source					Medline and Cochrane									0							0
Exact Text	1+	Meta-analysis of RCTs with direct comparison between comparator therapies, measuring final outcomes	0	0	published peer-reviewed RCTs			1	3	0	2	1	0	0	2	1	0	0	0	0	10
	1	Single RCT with direct comparison between comparator therapies, measuring final outcomes	1	1	1	0	1	0	1	0	0	0	0	0	0	0	0	0	2	0	7
	2+	Meta-analysis of RCTs with direct comparison between comparator therapies, measuring surrogate* outcomes Meta-analysis of placebo-controlled RCTs with similar trial populations, measuring the final outcomes for each individual therapy	0	0	0	0	0	0	0	1	0	0	1	0	0	0	4	0	0	1	7
	2	Single RCT with direct comparison between comparator therapies, measuring the surrogate* outcomes Single placebo-controlled RCTs with similar trial populations, measuring the final outcomes for each individual therapy	0	0	0	1	0	0	0	0	0	0	3	1	0	0	8	0	0	0	13
	3+	Meta-analysis of placebo-controlled RCTs with similar trial populations, measuring the surrogate* outcomes	0	0	0	0	0	0	0	0	0	0	0	0	0	0	3	0	0	0	3
	3	Single placebo-controlled RCTs with similar trial populations, measuring the surrogate* outcomes for each individual therapy	0	0	0	0	0	0	0	0	0	0	0	0	0	0	0	0	0	0	0
	4	Case control or cohort studies	0	0	0	0	0	0	1	0	0	0	0	0	0	0	1	2	1	0	5
	5	Non-analytic studies, for example, case reports, case series	0	0	0	0	0	0	0	0	0	0	0	0	0	0	0	0	0	0	0
	6	Expert opinion	0	0	0	0	0	0	0	0	0	0	0	0	0	0	0	0	0	0	0
	7	Other	0	0	0	0	0	0	0	0	0	0	0	0	0	0	0	0	0	0	0
	8	Unclear	0	0	0	0	1		0	0	0	0	0	0	0	0	0	0	0	0	1
QS Resources	1	Prospective data collection or analysis of reliable administrative data for specific study	1	0	0	0		1	0	0	2	0	0	1	0		0	0	0	0	5
	2	Recently published results of prospective data collection or recent analysis of reliable administrative data – same jurisdiction	0	1	1	0	0		0	2	0	0	0	0	0		0	1	1	0	6
Service Use?	3	Unsourced data from previous economic evaluations – same jurisdiction	0	0	0	0	0		0	0	0	0	0	0	0		0	0	0	0	0
	4	Recently published results of prospective data collection or recent analysis of reliable administrative data – different jurisdiction	0	0	0	1	1		1	3	0	1	0	0	2		0	1	0	1	11
	5	Unsourced data from previous economic evaluation – different jurisdiction	0	0	0	0	0		0	0	0	0	1	0	0		15	0	0	0	16
	6	Expert opinion	0	0	0	0	0		0	0	0	0	0	0	0		0	0	0	0	0
	7	Other	0	0	0	0	0		0	0	0	0	0	0	0		0	0	0	0	0
	8	Unclear	0	0	0		0	0	0	0	0	0	0	0	0		0	0	0	0	0
Source																					0
Text											South African Government Employees Medical Scheme (GEM										0
QS Costs	1	Cost calculations based on reliable databases or data sources conducted for specific study – same jurisdiction	1	1	0	0	0	0	0	2	2	1	0	1	1	1	1	1	1	1	14
	2	Recently published cost calculations based on reliable databases or data course – same jurisdiction	0	0	1	0	1	0	0	0	0	0	0	0	0	0	0	1	0	0	3
	3	Unsourced data from previous economic evaluation – same jurisdiction	0	0	0	0	0	0	0	0	0	0	0	0	0	0	0	0	0	0	0
	4	Recently published cost calculations based on reliable databases or data sources – different jurisdiction	0	0	0	1	0	1	1	3	0	0	1	0	0	0	0	1	0	0	8
	5	Unsourced data from previous economic evaluation – different jurisdiction	0	0	0	0	0	0	0	0	0	0	0	0	0	0	0	0	0	0	0
	6	Expert opinion	0	0	0	0	0		0	0	0	0	0	0	0	0	0	0	0	0	0
	7	Other	0	0	0	0	0		0	0	0	0	0	0	0	0	0	0	0	0	0
	8	Unclear	0	0	0	0	1		0	0	0	0	0	0	0	0	0	0	0	0	1
Source																					0
Text											derived from the 2010 GBD data for South Africa							1		0	1
QS Outcome (Utility)	1	Direct utility assessment for the specific study from a sample either: (a) of the general population; (b) with knowledge of the disease(s) of interest; (c) of patients with the disease(s) of interest	1	1	1	0	0	1	0	0	1	0	0	1	0	1	0	1	1	0	9
	1	Indirect utility assessment from specific study from patient sample with disease(s) of interest, using a tool validated for the patient population	0	0	0	0	0	0	0	0	0	0	0	0	0	0	0	0	0	0	0
	2	Indirect utility assessment from a patient sample with disease(s) of interest, using a tool not validated for the patient population	0	0	0	0	0	0	1	0	0	1	0	0	1	0	3	0	0	0	6
	3	Direct utility assessment frm a previous study from a sample either: (a) of the general population; (b) with knowledge of the disease(s) of interest; (c) of patients with the disease(s) of interest	0	0	0	1	0	0	0	1	0	0	0	0	0	0	2	0	0	1	5
	3	Indirect utility assessment from previous study from patient sample with disease(s) of interest, using a tool validated for thepatient population	0	0	0	1	1	0	0	0	0	0	1	0	0	0	0	0	0	0	3
	4	Unsourced utility data from previous study – method of elicitation unknown	0	0	0	0	0	0	0	0	0	0	0	0	0	0	0	0	0	0	0
	5	Patient preference values obtained from a visual analogue scale	0	0	0	0	0	0	0	0	0	0	0	0	0	0	0	0	0	0	0
	6	Delphi panels, expert opinion	0	0	0	0	0	0	0	0	0	0	0	0	0	0	0	0	0	0	0
	7	Other	0	0	0	0	0			0	0	0		0	0	0	0	0	0	0	0
	8	Unclear	0	0	0	0	0			0	0	0		0	0	0	0		0		0
QS Equity	1	Case series or analysis of reliable administrative databases specifically conducted for the study covering patients solely from the jurisdiction of interest	1	1	1	0	0	1		0	1	0	0	1	0	1 - they used household surveys to collect demograhic data	0	1	1	0	8
(adapted from epi)	2	Recent case series or analysis of reliable administrative databases covering patients solely from the jurisdiction of interest	0	0	0	0	0	0		0	0	0	0	0	1	0	0	1	0	0	2
	3	Recent case series or analysis of reliable administrative databases covering patients solely from another jurisdiction	0	0	0	0	0	0		1	0	1	0	0	0	0	5	0	0	1	8
	4	Old case series or analysis of reliable administrative databases. Estimates from RCTs	0	0	0	0	0	0		1	0	0	0	0	0	0	0	0	0	0	1
	5	Estimates from previously published economic analyses: unsourced	0	0	0	0	0	0		0	0	0	1	0	0	0	0	0	0	0	1
	6	Expert opinion	0	0	0	0	0	0		0	0	1	0	0	0	0	0	0	0	0	1
	7	Other	0	0	0	0	0	0		0	0	0	0	0	0	0	0	0	0	0	0
	8	Unclear	0	0	0	1	1	0		0	0	0	0	0		0	0	0	0	0	2
